# Supplementary material for: Factors influencing utilisation of maternal health services by adolescent mothers in Low-and middle-income countries: a systematic review
Source: BMC Pregnancy Childbirth. 2017 Feb 16;17:65. doi: 10.1186/s12884-017-1246-3 (PMC5314631; doi:10.1186/s12884-017-1246-3)
Supplement: Additional file 1: — Quality assessment of included studies. Results of the quality assessment of the 14 included studies using the International Society for Pharmaco-economics and Outcomes Research (ISPOR) Good Research Practices for Retrospective Database Analysis checklist. (XLSX 31 kb) [file 12884_2017_1246_MOESM1_ESM.xlsx]

## Sheet: Additionalt_file_1
Component	Quality criteria No.	Quality criteria description	Maximum score	Reynolds et al, 2006	Magadi M et al, 2007	Kamal S, 2009 (Bangladesh)	Rahman M, 2009	Haque M, 2009	Singh L et al, 2012 (India)	Singh P et al, 2012 (Rural India)	Rai R et al, 2012	Singh P et al, 2012	Rai R et al 2013 (Malawi)	Rai R et al 2013b (Niger)	Singh A et al, 2014	Upadhyay P et al, 2014	Kavitha N, 2015
Title and abstract
	1a	Indicate the study's design with a commonly used term in the title or the abstract	2	1	2	2	2	1	2	2	2	2	1	2	2	2	2
	1b	Provide in the abstract an informative and balanced summary of what was done and what was found	2	2	2	2	2	1	2	2	2	2	1	2	2	2	2
Introduction
Background/rationale	2	Explain the scientific background and rationale for the investigation being reported	2	2	2	2	2	2	2	2	2	2	2	2	2	2	2
Objectives	3	State specific objectives, including any prespecified hypotheses	2	1	2	2	1	1	1	1	1	1	1	1	1	1	1
Methods
Study design	4	Present key elements of study design early in the paper	2	2	2	2	2	2	2	2	2	2	2	2	2	2	2		Key
Setting	5	Describe the setting, locations, and relevant dates, including periods of recruitment, exposure, follow-up, and data collection	2	2	2	2	1	1	2	2	2	2	2	2	2	2	2		Criteria fully met	2
Participants	6	Give the eligibility criteria, and the sources and methods of selection of participants	2	2	2	2	1	1	2	2	2	2	2	2	2	2	1		Criteria partially met	1
Variables	7	Clearly define all outcomes, exposures, predictors, potential confounders, and effect modifiers.	2	2	2	1	2	2	2	2	2	2	2	2	2	2	2		Criteria not met	0
Data sources/measurement	8	For each variable of interest, give sources of data and details of methods of assessment (measurement).	2	2	2	1	2	2	2	2	2	2	2	2	2	2	2
Bias	9	Describe any efforts to address potential sources of bias	2	0	1	0	1	0	0	0	0	0	0	2	0	1	0
Study size	10	Explain how the study size was arrived at	2	2	0	2	1	1	2	2	1	2	2	2	2	2	1
Quantitative variables	11	Explain how quantitative variables were handled in the analyses. If applicable, describe which groupings were chosen and why	2	2	2	1	2	2	2	2	2	2	2	2	2	2	2
Statistical methods	12a	Describe all statistical methods, including those used to control for confounding	2	2	2	2	1	2	1	1	1	1	1	1	2	2	1
	12b	Describe any methods used to examine subgroups and interactions	2	2	2	1	1	2	1	1	1	1	1	1	2	2	1
	12c	Explain how missing data were addressed	2	2	1	0	0	0	0	1	0	0	0	1	1	NA	0
	12d	Describe analytical methods taking account of sampling strategy	2	2	1	1	1	1	2	2	1	1	2	1	2	2	0
Results
Participants	13	Report numbers of individuals at each stage of study	2	2	0	1	2	2	1	1	1	2	1	1	2	2	1
Descriptive data	14a	Give characteristics of study participants (eg demographic, clinical, social) and information on exposures and potential confounders	2	2	2	2	1	2	2	2	2	2	2	2	2	2	2
	14b	Indicate number of participants with missing data for each variable of interest	2	2	0	0	1	1	0	1	0	0	0	1	1	NA	0
Outcome data	15	Report numbers of outcome events or summary measures	2	1	2	1	1	2	1	1	1	1	1	1	1	2	2
Main results	16	Give unadjusted estimates and, if applicable, confounder-adjusted estimates and their precision (eg, 95% confidence interval). Make clear which confounders were adjusted for and why they were included	2	2	2	2	1	2	2	2	2	2	2	2	2	2	2
Other analyses	17	Report other analyses done—eg analyses of subgroups and interactions, and sensitivity analyses	2	2	2	2	1	2	2	2	2	1	2	1	1	2	2
Discussion
Key Results	18	Summarise key results with reference to study objectives	2	2	2	2	2	2	2	2	2	2	2	2	2	2	2
Limitations	19	Discuss limitations of the study, taking into account sources of potential bias or imprecision. Discuss both direction and magnitude of any potential bias	2	1	0	0	1	0	0	0	0	0	0	2	2	2	0
Interpretation	20	Give a cautious overall interpretation of results considering objectives, limitations, multiplicity of analyses, results from similar studies, and other relevant evidence	2	2	2	2	2	0	2	2	2	2	2	2	2	2	2
Generalisability	21	Discuss the generalisability (external validity) of the study results	2	2	2	2	2	1	0	2	2	1	2	0	2	2	2
Other information
Funding	22	Give the source of funding and the role of the funders for the present study, if applicable, for the original study on which the present article is based	2	2	0	0	0	0	0	2	0	0	0	0	2	2	0
		Quality score	54	48	41	37	36	35	37	43	37	37	37	41	47	48	36
		% Quality score	100	88.8889	75.9259	68.5185	66.6667	64.8148	68.5185	79.6296	68.5185	68.5185	68.5185	75.9259	87.037	88.8889	66.6667
