# Supplementary material for: Factors influencing utilisation of maternal health services by adolescent mothers in Low-and middle-income countries: a systematic review
Source: BMC Pregnancy Childbirth. 2017 Feb 16;17:65. doi: 10.1186/s12884-017-1246-3 (PMC5314631; doi:10.1186/s12884-017-1246-3)
Supplement: Additional file 2: — Completed data extraction sheet of systematic literature review. Full data extracted from the 14 included studies for the systematic literature review. (XLSX 31 kb) [file 12884_2017_1246_MOESM2_ESM.xlsx]

## Sheet: Data extraction sheet
S/No.	Author(s)	Year of publication	Country	Data source	Year of publication of data source	Difference of year of publication to year of data source	Study subjects	MHS studied	Dependent variables studied	Study design	Analysis	Sample size	Factors considered/Predictor variables analysed	Statistically significant predictor variables - ANC	Statistically significant predictor variables - SBA	Statistically significant predictor variables - PNC	Other results/findings
1	Heidi W. Reynolds, Emelita L. Wong and Heidi Tucker	2006	Bangladesh, Bolivia, Brazil, Cambodia, Ethiopia, Guatemala Guinea India Indonesia Malawi Mali Nicaragua Peru, Nepal, Uganda	Demographic and health surveys for multicountries	Bangladesh (1996/1997), Bolivia (1998), Brazil (1996), Cambodia (2000), Ethiopia (2000), Guatemala (1998/1999), Guinea (1999), India (1998/1999), Indonesia (1997), Malawi (2000), Mali (1995/1996), Nicaragua (1997/1998), Nepal (2001), Peru (2000), Uganda (1995)	Bangladesh (9), Bolivia (8), Brazil (10), Cambodia (6), Ethiopia (6), Guatemala (7), Guinea (7), India (7), Indonesia (9), Malawi (6), Mali (10), Nicaragua (8), Nepal (5), Peru (6), Uganda (11)	Women aged 15–18 years and 19-23 years at the time of the survey with a birth in the previous three or five years.	ANC and delivery	Skilled personnel present for ANC at least one visit, SBA present at delivery	Secondary data analysis	Logistic regression	Multiple	Age was considered as predictor varriable, with woman’s education, socio-economic status, parity, place of residence taken as confounders.	The association of age and health care use was largely limited to Bangladesh, India, Indonesia, Nicaragua, Peru and Uganda. In Latin America, controlling for parity allowed differences between adolescents and older women to emerge. No p-values were presented.	The association of age and health care use was largely limited to Bangladesh, India, Indonesia, Nicaragua, Peru and Uganda. In Latin America, controlling for parity allowed differences between adolescents and older women to emerge. No p-values were presented.	Not assessed	In five of the 15 countries, women aged 18 or younger were less likely than women aged 19–23 to use either antenatal care or delivery care, or both (odds ratios, 0.5–0.9).
2	Magadi Monica Akinyi; Agwanda Alfred O.; Obare Francis O	2007	21 countries in Sub Saharan Africa	Demographic and health surveys for multicountries	Benin (2001), Burkina Faso (1998/1999), Cameroon (1998), Chad (1996/1997), Comoros (1996), Cote d’Ivoire (1998/1999), Ethiopia (2000), Ghana (1998/1999), Kenya (1998), Madagascar (1997), Malawi (2000), Mali (1995/1996), Mozambique (1997), Niger (1998), Nigeria (1999), Senegal (1997), Tanzania (1999), Togo (1998), Uganda (2001), Zambia (1996), Zimbabwe (1999)	Benin (6), Burkina Faso (8), Cameroon (9), Chad (10), Comoros (11), Cote d’Ivoire (8), Ethiopia (7), Ghana (8), Kenya (9), Madagascar (10), Malawi (7), Mali (11), Mozambique (10), Niger (9), Nigeria (8), Senegal (10), Tanzania (9), Togo (9), Uganda (6), Zambia (11), Zimbabwe (8)	Mothers: 15-19 years; 20-34 years; 35-49 years	ANC and delivery	Timing of first ANC visit, Number of ANC visits (<4 - inadequate vs. 4 - adequate), Facility-based delivery and SBA present at delivery	Multicountry comparative secondary data analysis across age groups	Bivariate and multilevel logistic regression models fitted	Multiple	Age was considered as predictor varriable, with Parity; premarital births; education level; urban/rural residence taken as confounders.	Not assessed	Not assessed	Not assessed	Adolescents have poorer maternal health care than older women with similar background characteristics. Adolescents were more likely to receive inadequate antenatal care and have non-professional deliveries. There were significant differences in the levels of maternal health care across countries. However, there was no evidence of significant variations across countries in the observed patterns of…
3	S. M. Mostafa Kamal	2009	Bangladesh	Demographic and Health Survey, 2004	2004	5	Women who had experience of childbirth in their teens (age 13-19) during the last five years preceding the survey date	ANC and delivery	Skilled personnel present for ANC, SBA present at delivery and Facility-based delivery	Secondary data analysis	Logistic regression	1728 adolescent mothers	Maternal age; Women's education; Husband's education; Husband's occupation; rural/urban residence; mass media exposure; wealth index; religion; women's work status; birth order; Years of birth; Administrative division (region).	Women’s education***, husband's education***, place of residence***, birth order and interval***, husband's occupation***, mass media exposure***, wealth index***, administrative division***, years of birth**	Women’s education***, husband's education***, place of residence***, birth order and interval***, women's occupation, husband's occupation***, wealth index***, mass media exposure***, administrative division***, years of birth**	Not assessed
4	Mosiur Rahman	2009	Bangladesh (Rural)	Demographic and Health Survey, 2004	2004	5	Adolescent mothers aged 15 - 19 years	Delivery only	SBA present at delivery and Facility-based delivery	Secondary data analysis	Univariate statistical analysis and multivariate logistic regression methods	867 adolescent mothers	Mass media exposure, parents' education, antenatal care received, type of toilet facilities and visits by family planning workers (FPW), wanted last child and told about pregnancy complications.	Not assessed	Not assessed	Women's education***, husband's education***, mass media exposure***, 4 ANC visits***, mother's age at delivery***, place of residence***, religion***, wealth index***, parity**	The percentages of young mothers with complications who sought no postpartum care were high, ranging from 31.3% for convulsions to 61.8% for the baby’s hands or feet coming first. When excessive bleeding, foul-smelling discharge with fever or convulsions were present, the percentage consulting a medically trained provider increased sharply.
5	Nuruzzaman Haque	2009	Bangladesh	Demographic and Health Survey, 2004	2004	5	Ever married adolescent women who had at least one birth in the five years preceding the survey interview	ANC, delivery and PNC	Skilled personnel present for ANC, SBA present at delivery, Facility-based delivery and Skilled personnel provided PNC	Secondary data analysis	Logistic regression	ANC, SBA, Delivery- 891 adolescent mothers. PNC- 776 adolescent mothers	Age at most recent birth, education level, religion, occupation, family structure, household wealth index, place of region, place of residence.	Education level***, wealth index***, region*** and place of residence**.	Education level***, wealth index***, type of family**.	Age at childbirth**
6	Lucky Singh, Rajesh Kumar Rai; Prashant Kumar Singh	2012	India	India National Family Health Survey (NFHS) 2005–06	2006	6	Adolescent mother: ever married women who had child at age 15–19 during the 5 years preceding the survey date.	ANC and delivery	Full ANC (defined as Minimum 3 ANC visits, Tetanus Toxoid injection, Folic acid and Iron tablets), SBA present at delivery	Secondary data analysis	Chi-square test; logistic regression	5253 adolescent mothers	Age of women, education of women, region, place of residence, mass media exposure, education of husband, wealth quintile, religion, caste, women's autonomy, birth order and interval, family structure, health provider visits	Women's education***, husband's education***, caste***, place of residence***, autonomy***, mass media exposure***, birth order and interval***, wealth quintile***, region***, maternal age**, health provider’s visit**.	Women's education***, husband's education***, caste***, place of residence***, maternal age***, religion***, autonomy***, mass media exposure***, birth order and interval***, wealth quintile***, region***, family structure***, region***, health provider’s visit influence use**.	Not assessed
7	Prashant Kumar Singh, Rajesh Kumar Rai, Manoj Alagarajan, Lucky Singh	2012	India (Rural)	India National Family Health Survey (2005–06)	2006	6	Adolescent mother: ever married women who had child at age 15–19 during the 5 years preceding the survey date.	ANC, delivery and PNC	Full ANC (defined as Minimum 3 ANC visits, Tetanus Toxoid injection, Folic acid and Iron tablets), SBA present at delivery, Skilled personnel provided PNC	Secondary data analysis	Chi-square test; logistic regression	3599 adolescent mothers	Age of the woman at birth, women's education, husband's education, religion, social group, women's autonomy, mass media exposure, wealth quintile, family structure, birth order and interval, status of the child, visit of health provider, region of residence	Women's education***, husband's education***, social group***, place of residence***, autonomy***, mass media exposure***, birth order and interval***, wealth quintile***, region***, maternal age**, health provider’s visit***.	Women's education***, husband's education***, social group***, place of residence***, autonomy***, mass media exposure***, autonomy***, birth order and interval***, wealth quintile***, region***, religion***, family structure***.	Women's education***, husband's education***, social group***, place of residence***, autonomy***, mass media exposure***, autonomy***, birth order and interval***, wealth quintile***, region***, religion***, health provider’s visit***.
8	Rajesh Kumar Rai, Prashant Kumar Singh, Lucky Singh	2012	Nigeria	Nigeria demographic and health survey (NDHS) 2008	2008	4	Adolescent mother: Ever-married women who had delivered a child at age <20years in 5 years before survey	ANC, delivery and PNC	Number of ANC visits (<4 - inadequate vs. 4 - adequate), SBA present at delivery, Skilled personnel provided PNC	Secondary data analysis	Pearson chi-square test and binary logistic regression	2434 adolescent mothers	Maternal age; Women's education; Husband's education; rural/urban residence; mass media exposure; wealth quintile; religion; social group; women's work status; birth order and interval; head of the household; geographical region.	Women's education***, husband's education***, rural/urban residence***, maternal age***, religion***, social/ethnic group***, work status***, mass media exposure ***, wealth quintile ***, head of household***, birth order and interval***, region***	Women's education***, husband's education***, rural/urban residence***, maternal age***, religion***, social/ethnic group***, work status***, mass media exposure ***, wealth quintile ***, head of household***, birth order and interval***, region***, having 4 ANC visits***.	Women's education***, husband's education***, rural/urban residence***, maternal age***, religion***, social/ethnic group***, work status***, mass media exposure ***, wealth quintile ***, birth order and interval***, region***, having 4 ANC visits***, having a safe delivery***.	About 35% of adolescent women had at least four ANC visits, a little over 25% had undergone safe delivery care, and nearly 32% received postnatal care within 42 days of delivery.
9	Prashant Kumar Singh, Chandan Kumar, Lucky Singh, Rajesh Kumar Rai	2013	Mali	Mali demographic and health survey (MDHS) 2006	2006	7	Adolscent mother: Ever-married women who had child at age 15–19 during the 5 years preceding the survey date.	ANC, delivery and PNC	Number of ANC visits (<4 - inadequate vs. 4 - adequate), SBA present at delivery, Skilled personnel provided PNC	Secondary data analysis	Pearson chi-square test and binary logistic regression	1646 adolescent mothers	Age of women at index birth (<18 and 18–19 years); women’s education; husband’s education; women’s work status; women’s personal barrier index; mass media exposure; head of the household; wealth quintile; ethnic group; status of the child (wanted and unwanted); birth order and interval; place of residence; region	Women’s education***, husband’s education***, women’s personal barrier index***, mass media exposure***, wealth quintile***, ethnic group***, place of residence***, region***	Women’s education***, husband’s education***, women’s personal barrier index***, mass media exposure***, wealth quintile***, ethnic group***, place of residence***, region***, birth order and interval***, at least four antenatal care visits***, child status***, and work status of women **	Women’s personal barrier index***; mass media exposure***; wealth quintile***; child status***, place of residence***, region***, utilisation of SBA***, maternal age**, work status**, at least four antenatal care visits**	Almost 20 % of the adolescent women reported at least one barrier to the utilisation of healthcare services and 18 % of the adolescent mothers reported having more than four major barriers to the utilisation of healthcare services.
10	Rajesh Kumar Rai, Prashant Kumar Singh, Chandan Kumar, Lucky Singh	2013	Malawi	Malawi demographic and health survey (MDHS) 2006	2006	7	Adolescent mother: Ever-married women who had child at age 15–19 during the 5 years preceding the survey date.	ANC and PNC	Number of ANC visits (<4 - inadequate vs. 4 - adequate), Skilled personnel provided PNC	Secondary data analysis	Pearson chi-square test and binary logistic regression	2160 adolescent mothers	Age of women at index birth (<18 and 18–19 years); women’s education; husband’s education; women’s work status; women’s personal barrier index; mass media exposure; head of the household; wealth quintile; ethnic group; status of the child (wanted and unwanted); birth order and interval; place of residence; region	Maternal age***, household economic status***, status of the child***, ethnic group***, region***, place of residence**, mass media exposure**;	Not assessed	Women's education***, personal barrier index***, ethnic group***, birth order and interval***, wealth quintile***, At least 4 ANC visits***, place of residence**
11	Rajesh Kumar Rai, Prashant Kumar Singh, Chandan Kumar, Lucky Singh	2013	Niger	Niger demographic and health survey (NDHS) 2006	2006	8	Adolescent mother: Married women who had delivered a child at age <20years in last 5 years	ANC and delivery	Number of ANC visits (<4 - inadequate vs. 4 - adequate), SBA present at delivery	Secondary data analysis	Bivariate analysis- Chi squared; Multivariate- Logistic regression	934 adolescent mothers	Maternal age; Women's education; Husband's education; rural/urban residence; mass media exposure; wealth status; social group; women's work status; birth order and interval; head of the household; Composite index for decision making autonomy, wife beating justification	Women's education***, husband's education***, rural/urban residence***, birth order and interval***, mass media exposure***, wealth quintile***	Women's education***, husband's education***, rural/urban residence***, social group***, mass media exposure***, work status***, wealth quintile***, birth order and interval***, at least 4 ANC visits***	Not assessed
12	Aditya Singh, Abhishek Kumar, Pragya Pranjali	2014	India (Urban)	District Level Household Survey (DLHS-3) 2007-2008	2008	6	Urban Indian married adolescent women (aged 13–19 years) who have given live/still births during last three years preceding the survey	ANC, delivery and PNC	Full ANC (defined as Minimum 3 ANC visits, Tetanus Toxoid injection, Folic acid and Iron tablets), SBA present at delivery, Skilled personnel provided PNC	Secondary data analysis	Chi-square test; logistic regression	3315 adolescent mothers	Woman’s education, marital status, husband’s education, religion, caste, exposure to mass media, economic status, employment, parity, region of residence.	Mother’s education***, husband's education***, mother's employment***, religion**, caste**, household wealth***, parity***, exposure to healthcare messages***, region of residence***.	Mother’s education***, husband's education***, full antenatal care***, parity***, household wealth***, religion***, mother's employment***, parity***, exposure to healthcare messages*** and region of residence***	Mother’s education***, husband's education***, full antenatal care***, parity***, household wealth***, religion***, mother's employment***, parity***, exposure to healthcare messages***, safe delivery*** and region of residence***	22.9% of mothers received full antenatal care, 70.5% utilized safe delivery care and 65.1% had a postnatal check-up.
13	Priti Upadhyay, Tippawan Liabsuetrakul, Amir Babu Shrestha, Neelam Pradhan	2014	Nepal	Primary data from self-administered questionnaires	2014	0	Married women aged < 20 years and women aged between 20 and 34 years, who delivered at PMWH or TUTH and were accompanied by both their husband and mother-in-law at any time of their hospitalization were purposively included.	ANC and delivery	Skilled personnel provided ANC, Facility-based delivery	Cross-sectional study: Comparative analysis mothers <20 years and >20 years.	Chi square or Fisher’s exact test as appropriate for categorical variables and Wilcoxon’s Rank Sum test for continuous variables.Logistic regression, unadjusted and prevalence adjusted kappa statistic.	315 mothers- (105 teenage mothers,105 young mothers, 105 adult mothers)	Influence of women, husbands and mother in laws on MHS utilisation	Generally, teen mothers, perceived their husbands to have the highest influence on their use ANC.	Generally, teen mothers, perceived their husbands to have the highest influence on their use of delivery care.	Not assessed
14	N Kavitha	2015	India	National National Family Health Survey (NFHS)-3, 2005–2006	2006	9	Ever married women in the age group 15–49 (15 - 19 years and 19 - 49 years) who had a live birth in the 5 years preceding the survey	ANC, delivery and PNC	Full ANC (defined as Minimum 3 ANC visits, Tetanus Toxoid injection, Folic acid and Iron tablets), SBA present at delivery, Facility-based delivery, Skilled personnel provided PNC	Secondary data analysis	Logistic regression	Not provided	Age of women at birth, was considered as predictor variable while controlling for: rural/urban residence, education of women , region, mass media exposure, education of husband, wealth index, religion, caste, women's autonomy, birth order, work participation of women, spousal violence	Not assessed	Not assessed	Not assessed	Women who gave birth during adolescence are less likely to use antenatal, natal and postnatal care services in both urban and rural areas.
